# Supplementary material for: A Plasma Membrane Intrinsic Protein Gene OfPIP2 Involved in Promoting Petal Expansion and Drought Resistance in Osmanthus fragrans
Source: Int J Mol Sci. 2024 Oct 5;25(19):10716. doi: 10.3390/ijms251910716 (PMC11477222; doi:10.3390/ijms251910716)
Supplement: Supplementary file 1 [file ijms-25-10716-s001.zip]

Archive with 1 entries (1 files):
- ijms-3239933-supplementary.pdf
